# Supplementary material for: TR-FRET between engineered nanobodies reveals the existence of endogenous CXCR4 oligomers
Source: Commun Biol. 2025 Dec 16;8:1777. doi: 10.1038/s42003-025-09166-6 (PMC12708788; doi:10.1038/s42003-025-09166-6)
Supplement: Supplementary file 3 — Supplementary Data [file 42003_2025_9166_MOESM3_ESM.xlsx]

## Sheet: Figure 1
Figure 1-A	Exp 1									Exp 2									Exp 3
nM nanobodies	VUN400-Tb			VUN400-d2			TR-FRET			VUN400-Tb			VUN400-d2			TR-FRET			VUN400-Tb			VUN400-d2			TR-FRET
1	104	152	169	933	-576	1635	424	528	469	47	11	45	1459	428	1420	121	64	22	309	337	237	3531	3286	3064	999	847	693
3	285	307	286	698	1602	1738	1785	1934	1920	82	60	47	522	2027	-778	79	31	46	633	595	456	4987	3857	3412	3579	3431	2811
10	535	742	566	5688	4969	3162	4843	6117	5521	26	82	73	199	893	-63	483	187	156	1423	1147	722	8014	7909	4434	7592	7874	5176
30	1401	1397	1326	9378	6688	8334	13916	12553	11491	149	-36*	-7*	-1077	98	-1673	243	658	344	1392	2036	2764	16134	15587	17234	15218	14715	14688
Figure 1-B	Exp 1									Exp 2									Exp 3
nM nanobodies	VUN700-Tb			VUN700-d2			TR-FRET			VUN700-Tb			VUN700-d2			TR-FRET			VUN700-Tb			VUN700-d2			TR-FRET
1	302	323	343	3199	4173	3067	961	1128	1104	72	7	45	-115		-158	-24	86	54	272	197	101	3024	82	-1199	880	480	358
3	651	703	795	11371	6209	5079	4519	3977	4026	98	75	56	434	794	391	188	180	212	605	501	340	2408	3463	3174	2888	3030	2571
10	2202	2342	2355	16758	24069	17475	12852	18118	12505	120	77	170	502	656	1544	924	1184	591	1123	1204	1508	5667	11121	10692	7389	11360	10965
30	3954	4713	5259	30757	31305	29763	24790	28073	26477	-5	138	286			832	1309	546	1954	2924	2348	2810	12083	12007	11659	17548	15715	14411
Figure 1C
TR-FRET	Exp 1			Exp 2			Exp 3
-11	-16	10	20	175	287	201	181	95	314
-10				341	281	364	315	361	441
-9.5	347	356	496	382	341	466	710	367	600
-9	258	412	501	1133	829	610	822	742	811
-8.5	634	1173	1282	1047	1396	1568	1487	1958	1622
-8	990	1258	1229	1424	1965	1890	2162	2062	2133
-7.5	508	781	836	887	1595	1042	1874	2032	1699
-7	223	404	446	745	558	637	297	454	415
Figure 1-D
620 nm	Exp 1			Exp 2
0	47	-218	171
117	575	661	982
72	1737	1050	1043
407	3045	2488	3718
1031	5734	6407	4913
1611	6927	7454	8784
1613	11644	10463	10053
1440	6730	8141	9294
0				-273	-42	316
229				1480	1594	1381
157				2875	2204	1566
833				4777	4241	3124
1632				8445	6543	8292
2440				13959	17436	9683
2254				10434	14096	17257
1820				6832	11264	4457

## Sheet: Figure 3
HEK293	1									2									3
nM nanobodies	VUN400-Lumi4-Tb			VUN400-d2			TR-FRET			VUN400-Lumi4-Tb			VUN400-d2			TR-FRET
1	116	105	33	-125	2058	1537	34	79	11	-66	-41	-87	1564	-1251	-703	-1	-17	-51
3	49	52	-5	1170	400	1276	16	27	-18	-70	-108	-151	-1064	-1190	-2451	-20	-3	-61
10	-120	-84	-59	775	709	1290	-4	8	-72	-175	-46	-67	124	416	-312	-26	-151	-20
30	-125	-117	-163	1128	763	1200	107	50	131	-101	-112	-122	-190	-717	-324	60	-40	-77
Raji	1									2									3
nM nanobodies	VUN400-Lumi4-Tb			VUN400-d2			TR-FRET			VUN400-Lumi4-Tb			VUN400-d2			TR-FRET			VUN400-Lumi4-Tb			VUN400-d2			TR-FRET
1	85	146	-133	150	232	93	27	54	-53	197.667	395.667	305.667	180.333	209.333	205.333	75.4801	59.9727	44.0211	421	321	235	164	172	187	43	180	115
3	394	391	323	403	221	373	58	33	41	780.667	765.667	503.667	398.333	419.333	337.333	143.152	192.803	103.108	419	648	567	301	377	308	79	111	131
10	322	306	131	1345	799	705	304	425	299	1229	1131	815	723.667	820.667	768.667	344.842	319.972	468.987	709	938	1161	741	697	502	349	364	377
30	663	758	-65*	1169	1098	278*	639	769	882	3342.67	1439.67	991.667	1064.33	845.333	1220.33	629.091	739.579	808.338	1159	1812	1374	830	1346	1045	682	406	731
Jurkat	1									2									3
nM nanobodies	VUN400-Lumi4-Tb			VUN400-d2			TR-FRET			VUN400-Lumi4-Tb			VUN400-d2			TR-FRET			VUN400-Lumi4-Tb			VUN400-d2			TR-FRET
1	46	30	-2	336	274	341	28	19	8	510	445	310	370	333	307	220	175	215	893	689	546	432	416	327	403	375	289
3	515	317	337	927	606	851	30	85	8	1030	884	879	657	546	610	503	513	678	1814	1973	1734	765	752	774	1346	1460	1447
10	781	733	1390	944	985	919	113	142	122	2107	2137	1886	1416	1027	1342	1578	1332	1571	3475	3507	3540	1256	1309	1256	3097	3073	2941
30	897	3046	-65	941	1090	2460	158	145	66	2674	2755	2581	1401	1610	565	2248	2224	230*	4310	4182	6408	1412	1370	1326	4101	3771	4159
THP1	1									2									3
nM nanobodies	VUN400-Lumi4-Tb			VUN400-d2			TR-FRET			VUN400-Lumi4-Tb			VUN400-d2			TR-FRET			VUN400-Lumi4-Tb			VUN400-d2			TR-FRET
1	72	38	71	595	1833	-1437	40	105	32	92	89	78	1883	-159	-798	50	61	-1	10	-1	1	1881	-1198	1902	28	-25	-15
3	22	57	109	3070	-532	1708	47	-52	18	139	105	107	-15	1969	1089	65	56	22	86	85	34	605	-1152	-1285	20	-8	-11
10	80	77	74	1535	993	1357	-20	-34	4	225	215	285	1949	2477	2997	183	255	206	-17	44	79	926	180	-647	82	91	-1
30	-32	30	115	725	654	1426	87	35	-62	337	295	457	2890	3858	3502	689	568	578	55	303	306	990	2824	2624	323	368	303
CCRF CEM	1									2									3
nM nanobodies	VUN400-Lumi4-Tb			VUN400-d2			TR-FRET
1	113	136	59	489	553	510	28	24	67	VUN400-Lumi4-Tb			VUN400-d2			TR-FRET			VUN400-Lumi4-Tb			VUN400-d2			TR-FRET
3	175	190	273	1170	1076	1124	175	147	185	193	141	104	379	422	377	82.0084	59.4617	29.9093	771	1044	945	536	569	508	498	471	389
10	495	799	488	1385	1439	1599	316	426	375	273	205	290	863	809	935	198	240	186	2400	2461	2004	1046	986	1088	1900	1812	1920
30	2400	513	2296	2228	2317	1945	494	477	549	638	904	475	1051	908	1030	423	430	529	3694	3704	3219	1302	1360	620	3266	3609	1775
										-436,6667*	424	336	512	1298	620	674	514	830	4912	4461	4254	1641	1213	1342	3950	3783	3878

## Sheet: Figure 4
exp 1
	335/620 nm			335/665			640/680 (fluorescence)
donor	1025	617	537	811	548	519	3338	3203	3197
acceptor	32	29	62	89	108	159	7258	8240	8446
donor + acceptor	461	792	362	974	1596	836	6755	7465	6567
donor + acceptor + IT1t	524	505	128	529	541	174	5818	6522	4187
Exp 2
	335/620 nm			335/665			640/680 (fluorescence)
donor	1670	2526		1301	1834		2421	2690
acceptor	50	54		170	180	0	15303	17302
donor + acceptor	1033	1151	1186	2162	2508	2632	12246	12018	12116
donor + acceptor + IT1t	1178	993		1064	914		10293	8702
Exp 3
	335/620 nm			335/665			640/680 (fluorescence)
donor	1348	663	699	1275	649	677	2382	2416	2519
acceptor	35	34	47	194	215	285	7741	7646	8173
donor + acceptor	860	994	767	1523	1755	1361	8180	7775	6628
donor + acceptor + IT1t	470	560	610	548	661	634	5345	5670	5739

## Sheet: Figure S3
Figure S3-A
	VUN700			CXCL12
-6		3.9272	-10.937
-7	30.3117	17.8248	23.2323
-8	59.387	47.4748	54.946
-9	88.3577	76.2626	98.1539
-10	95.5678	75.1655	88.8279
-11	96.9262	89.7422	97.1874
-12	105.469	105.207	89.3243
-7				2.0113	-5.39112	3.37981
-8				-2.7785	6.02353	4.53061
-9				6.52118	12.1818	18.9622
-10				54.7302	42.3203	37.6238
-11				91.7112	88.5387	80.1721
-12				99.6423	100.731	84.9308
-13				98.7714		101.229
Figure S3-B
	VUN700
-10	110.026	76.7623	77.7681
-6	18.176	-21.1403	23.5042
-7	-7.9938	-33.7989	-5.40695
-7.25	0.478745	-6.92384	3.84191
-7.5	42.4027	28.2739	44.9435
-7.75	43.0029	55.8917	76.122
-8	89.8414	54.692	83.1756
-8.5	69.5511	117.408	113.137
Figure S3-C
Irr. Nb	VUN700	CXCL12
95.9217	105.53	308.959
110.478	90.1323	322.6
106.084	108.438	290.926
115.15
149.548
122.299
116.018
121.944
130.305
101.369
96.0934
110.659
154.776
132.819
110.223
112.446
122.817
113.28
112.696
132.513
119.764
100.26
115.695
114.091
134.625
120.052
125.534
92.9075
111.656
116.615
103.699
107.923
102.706
98.2045
108.035
162.267
108.082
126.358
119.194

## Sheet: Figure S4
Figure S4-B
CXCR4-nLuc				CXCR4-nLuc + CXCR4-YFP				ACKR3-nLuc				ACKR3-nLuc + ACKR3-YFP
383.292	383.727	384.713		891.071	851.766	832.003	858.238	386.59	387.454	387.477		563.899	612.441	531.957	603.577
Figure S4-C
	C2			CXCL12
-13	1	1	1	1	1	1
-6	1.02772	1.02046	1.00278
-7	1.0101	0.999664	0.99479	1.14024	1.11079	1.14632
-8	1.01685	0.999923	0.98471	1.03402	1.02535	1.06737
-8.5				1.01976	0.991858	1.02782
-9	1.01232	0.995969	0.968167	1.01527	1.0028	1.01269
-9.5				1.00141	0.987534	1.00698
-10	1.02853	0.976377	0.967827	1.01454	0.992497	1.00472
-11	1.0232	0.988923	0.98155	1.011	0.994572	0.992285
-12	1.00586	0.99993	0.978229
Figure S4-D
log(ligand) M	2C5		CXCL12
-13	1	1	1	1
-6	0.889669	0.946436
-7	0.945666	0.968732	1.01511	1.01184
-8	0.931248	0.995406	0.919582	1.08685
-8.5			0.9895	1.01921
-9	0.975975	0.993196	1.01375	1.00049
-9.5			0.909794	1.01338
-10	0.947024	1.02358	0.98136	1.02003
-11	0.964112	1.02022	0.990813	0.990259
-12	0.939912	0.912618

## Sheet: Figure S10
Figure S10-A
	d2-VUN400 (50 nM)			VUN400-d2 (50 nM)
2	-361	1141	201	574	1986	-143
2.5	30	1695	610	223	7263	347
3	154	1692	338	1925	12901	1180
3.5	435	1815	504	4317	19803	1667
4	234	1310	492	7735	24534	3830
4.5	565	1232	341	10572	29935	5055
5	156	975	654	13506	30745	7489
5.5	305	1417	810	14684	33371	8783
6	755	1440	691	15808	33121	10075
6.5	326	691	587	16190	34372	12087
7	405	854	475	18746	33329	12135
7.5	633	728	395	18968	32836	12635
8	520	497	437	20890	30539	13513
8.5	342	840	214	18349	29218	13574
9	649	659	489	19427	30928	14137
9.5	233	563	912	19531	30227	14620
10	256	797	654	20941	28967	14552
10.5	460	350	663	18969	28638	15417
11	159	438	100	20034	28368	15853
11.5	662	926	1160	21164	28111	15883
12	400	872	1047	20137	27941	16400
12.5	593	536	490	19170	29800	16487
13	409	365	570	19464	28529	16562
13.5	183	159	168	18854	28143	17041
14	611	589	855	18506	27884	17315
14.5	259	320	744	19910	28305	18346
15	176	-87	347	19644	26338	18572
15.5	54	503	242	20025	27316	18822
16	416	97	622	21495	26799	18790
16.5	361	426	318	19911	27481	19488
17	96	173	143	21585	27149	20031
17.5	510	348	386	21427	25262	20323
18	333	435	507	20953	26461	20661
18.5	488	341	631	21877	26127	20215
19	274	250	630	21572	27147	20721
19.5	21	275	356	21782	25915	19224
20	353	726	266	22613	24971	19728
20.5	-235	327	271	22001	25419	19973
21	63	294	590	21749	25067	20909
21.5	153	43	522	21071	26214	19678
22	402	692	742	22704	25737	20709
22.5	138	236	490	22667	25846	21322
23	533	506	1098	20825	25940	19950
23.5	-152	402	703	22881	23342	20648
24	317	620	488	24141	24998	21688
24.5	27	224	552	21896	25865	21339
25	302	440	644	22835	26033	22305
25.5	388	215	456	24020	25900	22577
26	104	-3	299	22330	23330	21211
26.5	91	659	740	23080	25435	21267
27	496	639	923	22978	25970	22337
27.5	-397	-132	512	22349	25262	21219
28	32	536	508	22274	25230	22120
28.5	521	223	192	22560	24210	22880
29	82	149	314	22999	26613	22246
29.5	305	437	22	23649	24366	22940
30	24	358	579	23404	24024	24304
30.5	173	275	292	21753	24072	23381
31	200	484	341	23253	23943	23233
31.5	277	267	1132	22425	24227	21285
32	494	481	453	23795	25252	23210
32.5	248	585	826	21818	25720	22758
33	66	755	921	22375	25298	24921
33.5	447	753	269	23684	25855	24262
34	460	496	561	22822	24833	23030
34.5	293	584	832	23135	25584	23800
35	-99	48	200	23158	24304	24268
35.5	52	459	635	25248	26683	22899
36	-269	117	335	24638	26190	23937
36.5	29	84	401	23656	26400	23489
37	163	369	606	25197	24782	23555
37.5	28	254	184	23867	25873	22805
38	358	581	421	23562	25508	23970
38.5	249	-28	613	22826	24436	23762
39	460	766	722	23133	25264	23437
39.5	795	496	1030	24803	26783	23244
40	108	613	350	24001	26722	24416
40.5	363	581	630	22969	24244	23524
41	-2	409	900	23532	26637	23663
41.5	503	533	715	24167	26459	24739
Figure S10-B
VUN400-d2	Exp 1			Exp 2			Exp 3			Exp 4			Exp 5
0	94	336	10	-40	294	-409	-3337	-3614	-3836	348	-232	-175	-292	778	124
1e-10	24	280	769	758	419	1077				1352	1513	1625	1387	889	1188
3.16e-10	807	1062	1064	1914	1625	1953	2267	-723	-688	2324	3278	3487	2898	2518	2229
1e-09	2193	3426	2525	4877	4931	4352	5482	3447	3543	9027	7145	8477	3615	4664	6239
3.16e-09	6700	4541	8133	11884	2456	9811	15737	11542	13097	15571	11439	16772	13586	11912	11451
1e-08	11162	7309	10109	23129	22549	19237	26108	26777	33350	27510	21637	27875	22737	22770	16699
3.16e-08	11142	16221	12499	28593	26009	29700	37474	35060	30374	31305	35035	39303	20535	31276	21423
VUN400-Tb	Exp 1			Exp 2			Exp 3
0	-49	-56	-330	-20	-17	-29	-16	-21	-4
1e-10	1159	1332	1361	135	237	279	28	134	116
3.16e-10	2312	1916	1494	336	724	427	283	297	160
1e-09	5218	4382	4686	1773	1484	1429	444	881	469
3.16e-09	12208	2152	8820	3772	5227	2664	1022	1450	1238
1e-08	22909	21980	19569	7378	12768	9079	1794	2367	2104
3.16e-08	30141	27161	31411	9679	10054	15562	1738	4003	2680
1e-07	36048	35433	28760	21062	12308	11173		2766	1137
Figure S10-C
	2C5-Tb (spé)			2C5-d2 (spé)
0.0316	0.0347263	13.1268	-29.1468	0.510952	-1.65022	4.30854
0.1	1.60898	-0.577579	0.529942	2.62234	6.41167	5.02036
0.316	2.30351	-0.498819	3.57711	12.4847	15.6381	12.9904
1	7.75552	1.89026	5.53789	31.254	32.9124	33.187
3.16	16.495	3.38672	28.5374	61.8132	59.4543	73.7928
10	30.808	19.8215	61.9237	75.6831	91.183	82.9729
31.6	49.9363	69.257	143.084	98.9451	108.703	112.723
100	100	100	100	100	100	100

## Sheet: Figure S11
Figure S11-A
HALO-CXCR4	Exp 1												Exp 2												Exp 3
SU	VUN400			VUN400 + GD 301			VUN700			VUN700 + GD 301			VUN400			VUN400 + GD 301			VUN700			VUN700 + GD 301			VUN400			VUN400 + GD 301			VUN700			VUN700 + GD 301
0	1792.21	1884.67	2109.96	2016.46	1951.34	1698.76	1908.96	1731.07	1778.74	1851.79	2222.28	1877.43	2624.77	2411.86	2627.1	2736.26	2654.33	2439.61	2556.84	2307	2593.82	2343.91	2626.62	3377.93	1390.78	1210.6	1369.26	1335.85	1278.33	1324.4	1341.87	1174.72	1301.4	1286.65	1246.15	1534.02
1e-10	3270.69	3141.82	3329.91	1823.87	1767.25	1792.73	1110.91	1671.09	1893.66	1656.56	1958.4	1687.68	3555.28	3375.54	3691.74	2460.11	2001.64	2622.73	2555.18	2421.29	2479.65	2588.36	3337.6	3400.77	2113	2134.03	2048.23	1139.71	1301.09	1290.22	1267.58	1288.61	1200.68	1285.23	1299.87	1434.01
3.16e-10	5037.71	5056.75	5082.52	1793.29	1696.22	1837.96	2087.13	1849.67	1587.07	1613.81	1840.62	2504.06	5032.15	5090.93	5301.36	2188.67	1950.96	2418.36	2792.48	2585.35	2534.23	3046.06	2637.67	2720.84	3689.93	3577.54	3212.2	1873.58	1266.18	1416.76	1455.55	1259.88	1278.71	1588.23	1420.79	1248.37
1e-09	9904.43	8939.84	9200.43	1852.15	1640.57	1569.1	1672.9	1952.45	1882.46	1934.48	1720.44	1836.4	7788.4	8078.97	8100.26	2354.55	2068.14	2403.5	2389.71	2297.09	3002.97	2189.47	3040.06	2840.34	7314.88	5985.33	8131.88	1323.81	1217.76	1542.6	1307.5	1299.2	1341.66	1299.76	1538.1	1241.31
3.16e-09	25135.2	19341.8	20017.7	1763.2	1889.91	2087.04	1798.62	1698.1	2021.2	1882.35	1897.1	1760.26	17441.6	17236.3	16334.4	2343.83	2187.41	2310.52	2869.48	2606.44	2633.27	2378.15	2064.26	2694.87	17181.8	14784.6	15688.7	1351.8	1337.5	1589.06	1215.87	1266.68	1358.02	1427.1	1317.13	1400.42
1e-08	42468.7	28832.3	45702.8	1825.7	2032.72	1957.23	1923.75	1873.8	1739.9	1637.16	1927.93	1836.36	35417.2	31126.3	29880	2696.95	2698.89	2247.88	2556.95	2760.05	2047.75	2471.17	2612.63	2134.84	36229.1	31067.3	45380.1	1394.45	1486.86	1755.39	1347.21	1266	1449.02	1319.7	1412.83	1638.23
3.16e-08	61710.8	65368.9	75700.2	2227.19	1940.04	2225.79	1906.56	2444.27	1943.29	1973.58	2064.04	2624.61	60697.2	54675.6	56250.4	2316.62	2511.39	2926.93	2537.49	2979.02	3026.19	2493.44	2445.84	2448.94	64450.8	67041.6	72472.8	1601.55	1724.77	1528.8	1653.18	1462.33	1345.59	1548.43	1497.24	1640.55
1e-07	61926	86076.5	88471.6	3012.66	3689.88	3148.96	2366.56	3253.33	3150.86	2422.02	2422.07	2456.44	71522.5	57489.5	69667.1	3800.71	3179.91	3291.32	3354.15	3917.97	4207.87	2769.06	3046.41	4163.02	99889	98951.8	105113	2127.89	2133.44	2240.99	1677.6	1863.44	1823.64	1838.13	2139.41	2268.16
Figure S11-B
SNAP-ACKR3	Exp 1												Exp 2												Exp 3												Exp 4
	VUN400			VUN400 + GD 301			VUN700			VUN700 + GD 301			VUN400			VUN400 + GD 301			VUN700			VUN700 + GD 301			VUN400			VUN400 + GD 301			VUN700			VUN700 + GD 301			VUN400			VUN400 + GD 301			VUN700			VUN700 + GD 301
0	2984.74	2542.11	2370.57	2549.56	2785.1	2794.91	2319.99	2416.46	2445.32	2425.43	2807.71	2713.36	3178.52	3382.88	3459.03	3507.49	3291.58	3200.66	3464.45	3604.74	3516.62	3248.38	3015.72	3300.87	2088.45	1967.74	1984.33	1923.27	2182.35	1736.11	1894.41	2040.94	1933.07	1890.98	1723.22	1715.24	1538.17	1762.7	1794.94	1427.81	1714.24	1663.42	1753.33	1750.33	1722	1650.13	1612.34	1675.11
1e-10	2859.96	2260.22	2307.17	2747.83	2476.07	2314.45	2824.27	2907.24	2572.71	2616.29	2691.78	2878.46	2620.89	3101.73	3215.79	2288.73	3331.45	3024.71	3343.57	3300.02	3283.13	3294.77	3165.57	3247.34	2147.73	1915.68	2022.7	1867.64	2044.39	1717.34	2070.39	2045.67	2120.56	2046.41	2204.24	2018.38	1681.81	2093.57	1716.76	1548.39	1657.43	1630.04	2073.34	2138.19	1981.88	1836.1	1874.64	1861.04
3.16e-10	2648.94	2374.98	2317.46	2409.08	2410.86	2339.32	3193.58	3347.35	3312.61	3020.22	3109.35	2896.64	2878.11	2818.72	3178.01	3195.44	3388.67	3027.02	3524.76	3808.63	3579.41	3187.01	3688.95	3517.36	2046.94	1769.46	1840.47	2064.93	1832.49	1751.38	3169.62	2501.06	2715.66	2284.72	2315.11	2266.71	1974.35	1648.09	1748.25	1943.08	1647.65	1695.81	2438.49	2391.72	2439.93	2147.56	2118.72	2120.86
1e-09	2567.5	2345.4	2305.55	2378.58	2334.08	2454.82	5223.82	4946.45	5108.37	4168.35	3986.75	4652.68	2987.9	2604.45	2823.58	2584.33	2709.29	2789.52	4472.7	5339.1	4401.66	4411.12	3984.27	3980.81	2052.33	1776.26	1917.47	1955.77	1892.91	1876.64	3944.47	3634.94	3810.76	3061.04	3246.6	3225.46	1875.06	1740.81	1825.7	1685.26	1691.14	1732.47	3804.01	3952.77	3901.91	2987.71	2885.94	2924.64
3.16e-09	2640.44	2956.53	2343.61	2382.22	2116.37	2260.31	9204.22	8438.25	9028.8	6752.84	7206.78	5911.34	3452.78	2900.61	3045.14	3074.71	2921.34	3049.26	6867.34	8465.11	6644.28	5097.73	5624.26	5732.33	2201.99	1920.65	1830.62	1733.93	1847.15	1884.98	7943.15	5557.32	6113.34	5267.38	5379.63	4665.65	2101.02	1643.33	1763.31	1651.65	1716.53	1729.24	6409.89	6627.35	5931.44	4916.02	4406.27	4279.4
1e-08	3198.3	2429.15	2449.97	2682.11	2340.83	2197.73	15197.5	15832.3	19421.4	11254.6	10647.2	12213.8	2648.4	3128.4	2966.33	3425.05	3363.38	2907.58	14954.1	14017.2	13784.2	9598.44	8609.39	8515.89	2171.04	2133.58	1997.6	1927.29	1864.72	1993.68	12593.3	12430.6	10998	10117.2	9041.81	10387.5	1909.22	1915.34	1992.97	1914.77	1877.58	1925.61	13111.2	11428.4	11005.5	8266.28	8677.74	7882.25
3.16e-08	3006.76	2491	2893.35	2757.85	2761.32	2804.33	28090.5	30806.1	33221.9	20387.3	19492.6	21075.6	3255.69	3475.53	4008.21	3523.2	3328.49	3089.6	26785.8	22536.3	15105	14228.5	15389.4	14118.8	2198.24	2266.67	2081.16	2428.02	2237.36	2300.37	28900	24008.3	24021.5	18878	19311.1	19480.1	2125.13	1990.8	1936.43	2044.62	1963.28	1869.24	23040.9	23840.8	21515.5	15152.3	16528.4	14600.2
1e-07	3935.54	3733.67	3868.98	3565.15	3488.42	3816.18	37641.1	36284.3	40882.8	33339.5	27543.1	27024.6	4867.54	4601.98	4127.1	4454.03	3932.23	4316.55	33371	29650.7	28955.6	28493	27532	15698.4	3010.31	3087.26	2958.28	2870.67	2592.82	3096.8	44385.4	49665.2	45972.7	31992.8	33502.7	36427.5	2569	2542.69	2295.76	2465.55	2525.81	2509.64	40274	36497	36748.7	24915.2	24751.1	27437.8
Figure S11- C
	Exp 1 - VUN400-d2			Exp 1 - VUN400-d2 + VHH-VUN400			Exp 2 - VUN400-d2			Exp 2 - VUN400-d2 + VHH-VUN400			Exp 3 - VUN400-d2			Exp 3 - VUN400-d2 + VHH-VUN400
CXCR4	86102	93944	98435	5009	4569	4136	110010	107817	111058	4146	4822	4142	107270	108326	97532	3440	3479	3504
MOCK	5362	5495	5839	5735	5467	5550	1448	1611	1657	1416	1374	1484	1718	1714	1524	1662	1647	1869
CXCR1	1855	1841	1838	1552	1595	1797	2180	2266	2242	1942	1889	2034	1963	1942	2136	1920	1891	1827
CXCR2	3190	3131	3432	3215	3307	3461	4478	4549	4194	4626	4923	4709	4723	4489	4937	4793	4556	4677
CXCR3	1985	2291	2210	2036	2146	2161	2419	2532	2469	2265	2616	2459	2144	2214	2188	2031	2056	1996
CXCR5	2040	2693	2596	1866	1985	1756	2979	2735	2509	2736	3049	2659	2044	2114	1952	2136	2100	1989
CXCR6	2155	1981	2183	2001	1953	1984	2077	1936	1994	2061	1987	1840	1643	1649	1675	1530	1647	1487
ACKR1	1836	1911	1961	1524	2150	1527	2673	2668	2437	2200	1890	2027	1874	1709	1843	1610	1668	1540
Figure S11-D
	HALO-CXCR4			SNAP-CXCR1			SNAP-CXCR2			SNAP-CXCR3			SNAP-CXCR5			SNAP-CXCR6			SNAP-ACKR1
Exp 1	86324	106713	104600	63960	63763	51382	20055	21233	19359	46920	45132	42405	45324	46077	54506	45324	46077	54506	60441	55324	70086
Exp 2	46510	75687	82564	39923	40778	34192	11502	10389	10893	34492	27179	28117	21624	18987	22230	35450	38645	41643	30437	35842	39644
Exp 3	83939	81255	72038	41775	40719	42484	10588	11639	10666	43200	40604	40457	33782	34705	35070	64710	53791	67152	56943	56087	64988

## Sheet: Figure S12
Exp 1
		Donneur (VUN400-Tb)			Accepteur (VUN700-d2)			Donneur + Accepteur									Donneur (VUN400-Tb)			Accepteur (VUN700-d2)			Donneur + Accepteur
		1. Raw Data (337/620 B)															Raw Data (640/680)
concentrations nanobodies		1	2	3	4	5	6	7	8	9	10	11	12				1	2	3	4	5	6	7	8	9	10	11	12
1 nM + 1 nM	A	94	79	85	72	53	63	113	131	113						A	15166	15592	16252	16079	16872	16203	16039	16057	16991
3,16 nM + 3,16 nM	B	185	190	123	60	69	65	182	200	210						B	15922	16060	15966	17812	16514	17118	16895	16545	17673
10 nM + 10 nM	C	275	231	226	78	79	94	237	258	246						C	15862	16016	16210	20042	18236	18802	18586	17832	18806
31,6 nM + 31,6 nM	D	381	367	386	105	96	86	345	395	401						D	16120	16100	16140	22807	20048	21052	21173	21605	22022
1 nM + 1 nM + IT1t 10 µM) + GD301 (10 µM)	E	91	100	89	90	84	96	96	101	100						E	16330	15699	16420	16780	15944	17039	16138	15883	17007
3,16 nM + 3,16 nM) + IT1t 10 µM) + GD301 (10 µM)	F	88	106	90	98	77	79	90	89	78						F	16580	15471	16521	16556	16902	16788	16709	16839	17226
10 nM + 10 nM) + IT1t 10 µM) + GD301 (10 µM)	G	81	81	97	89	95	89	133	110	116						G	16604	15695	16199	16773	17337	17456	17575	17691	17636
31,6 nM + 31,6 nM) + IT1t 10 µM) + GD301 (10 µM)	H	85	116	106	75	86	104	148	231	115						H	15697	16391	16080	18213	18313	17514	18350	19760	19656
		2. Raw Data (337/665 A)
		1	2	3	4	5	6	7	8	9	10	11	12
1 nM + 1 nM	A	211	163	183	150	136	141	214	257	278
3,16 nM + 3,16 nM	B	277	272	263	171	180	167	520	537	536
10 nM + 10 nM	C	311	326	294	195	197	214	1281	1252	1083
31,6 nM + 31,6 nM	D	424	402	382	200	216	204	2965	3707	3096
1 nM + 1 nM + IT1t 10 µM) + GD301 (10 µM)	E	221	237	247	242	228	219	223	235	240
3,16 nM + 3,16 nM) + IT1t 10 µM) + GD301 (10 µM)	F	221	249	220	239	225	230	258	216	219
10 nM + 10 nM) + IT1t 10 µM) + GD301 (10 µM)	G	229	219	233	241	237	229	237	245	218
31,6 nM + 31,6 nM) + IT1t 10 µM) + GD301 (10 µM)	H	203	225	204	225	203	247	254	311	229
Exp 2
		Donneur (VUN400-Tb)			Accepteur (VUN700-d2)			Donneur + Accepteur									Donneur (VUN400-Tb)			Accepteur (VUN700-d2)			Donneur + Accepteur
		1. Raw Data (337/620 B)															Raw Data (640/680)
concentrations nanobodies		1	2	3	4	5	6	7	8	9	10	11	12				1	2	3	4	5	6	7	8	9	10	11	12
1 nM + 1 nM	A	100	99	99	73	56	68	89	94	110						A	16984	17005	17173	16512	16306	17662	16649	16166	17048
3,16 nM + 3,16 nM	B	142	112	131	77	76	62	108	109	103						B	17167	17161	17052	17001	16929	17669	17200	16529	17519
10 nM + 10 nM	C	185	174	223	71	59	75	215	128	135						C	17914	16716	16925	17937	17446	18732	18648	17095	18395
31,6 nM + 31,6 nM	D	256	217	244	68	68	79	217	195	184						D	17808	16603	16738	20336	18878	20540	19757	18892	19491
1 nM + 1 nM + IT1t 10 µM) + GD301 (10 µM)	E	83	79	88	82	83	103	91	92	88						E	17112	16571	17533	17343	15575	17186	17579	16263	16640
3,16 nM + 3,16 nM) + IT1t 10 µM) + GD301 (10 µM)	F	91	98	94	81	88	90	111	90	91						F	16735	17572	17241	17443	16296	17395	17734	17454	17093
10 nM + 10 nM) + IT1t 10 µM) + GD301 (10 µM)	G	116	95	99	74	82	86	112	123	102						G	16587	17325	16872	17590	16019	17525	17373	17524	17768
31,6 nM + 31,6 nM) + IT1t 10 µM) + GD301 (10 µM)	H	201	123	132	95	104	103	174	154	128						H	17097	17994	17205	18127	17097	18330	18050	18466	18065
		2. Raw Data (337/665 A)
		1	2	3	4	5	6	7	8	9	10	11	12
1 nM + 1 nM	A	210	170	216	199	210	219	222	196	180
3,16 nM + 3,16 nM	B	172	183	195	229	229	210	296	294	275
10 nM + 10 nM	C	182	171	202	281	286	317	986	495	506
31,6 nM + 31,6 nM	D	180	204	217	339	273	343	1260	1148	781
1 nM + 1 nM + IT1t 10 µM) + GD301 (10 µM)	E	202	205	216	224	224	203	228	191	191
3,16 nM + 3,16 nM) + IT1t 10 µM) + GD301 (10 µM)	F	196	228	250	237	237	223	214	220	191
10 nM + 10 nM) + IT1t 10 µM) + GD301 (10 µM)	G	223	226	218	267	267	258	265	273	244
31,6 nM + 31,6 nM) + IT1t 10 µM) + GD301 (10 µM)	H	224	227	221	317	279	286	270	278	274
Exp 3
		Donneur (VUN400-Tb)			Accepteur (VUN700-d2)			Donneur + Accepteur									Donneur (VUN400-Tb)			Accepteur (VUN700-d2)			Donneur + Accepteur
		1. Raw Data (337/620 B)															Raw Data (640/680)
concentrations nanobodies		1	2	3	4	5	6	7	8	9	10	11	12				1	2	3	4	5	6	7	8	9	10	11	12
1 nM + 1 nM	A	123	101	138	101	99	108	116	146	117	80	70	81			A	16371	16687	16256	16287	15690	15860	15915	15667	16153	15655	15609	15087
3,16 nM + 3,16 nM	B	176	189	204	99	113	87	166	186	195	67	70	65			B	16862	16659	16023	17253	16529	16522	17058	16323	16982	15764	15309	15190
10 nM + 10 nM	C	223	237	293	95	109	101	283	314	280	102	72	75			C	15960	16083	16233	20227	19155	19559	19162	18446	18904	16069	15119	15171
31,6 nM + 31,6 nM	D	318	476	589	111	108	119	557	415	473	71	75	79			D	16361	16525	16272	22762	22717	23128	23559	21819	22331	16407	15041	15463
1 nM + 1 nM + IT1t 10 µM) + GD301 (10 µM)	E	130	99	109	133	104	100	88	92	84	74	72	76			E	16472	16214	16461	16439	15788	16434	16160	15654	16678	16059	15228	15668
3,16 nM + 3,16 nM) + IT1t 10 µM) + GD301 (10 µM)	F	88	118	138	110	103	97	117	83	104	86	106	73			F	16059	16227	15992	16711	17122	16191	16638	16477	16643	15793	15674	16037
10 nM + 10 nM) + IT1t 10 µM) + GD301 (10 µM)	G	130	129	255	121	107	101	119	137	130	86	84	72			G	16458	16687	15829	17058	17698	17508	17784	17715	17596	15642	15913	16360
31,6 nM + 31,6 nM) + IT1t 10 µM) + GD301 (10 µM)	H	132	176	164	109	85	104	200	172	150	73	62	65			H	16164	16312	15940	19457	19605	19098	17764	19107	18285	16078	16104	15222
		2. Raw Data (337/665 A)
		1	2	3	4	5	6	7	8	9	10	11	12
1 nM + 1 nM	A	244	253	309	245	255	230	276	287	271	242	200	178
3,16 nM + 3,16 nM	B	278	321	332	236	246	262	455	440	394	217	231	197
10 nM + 10 nM	C	349	377	384	285	262	236	1174	1126	993	215	231	165
31,6 nM + 31,6 nM	D	449	535	570	262	269	250	2829	2384	2493	221	223	159
1 nM + 1 nM + IT1t 10 µM) + GD301 (10 µM)	E	305	265	265	258	281	269	250	249	243	235	210	200
3,16 nM + 3,16 nM) + IT1t 10 µM) + GD301 (10 µM)	F	282	252	308	238	251	288	270	245	221	228	213	213
10 nM + 10 nM) + IT1t 10 µM) + GD301 (10 µM)	G	285	293	392	296	279	268	286	269	246	230	239	184
31,6 nM + 31,6 nM) + IT1t 10 µM) + GD301 (10 µM)	H	249	306	302	272	259	250	335	295	254	209	191	176
Exp 4
		1. Raw Data (337/620 B)
concentrations nanobodies		1	2	3	4	5	6	7	8	9	10	11	12
1 nM + 1 nM	A	147	163	121	75	62	64	135	139	125	82	63	78
3,16 nM + 3,16 nM	B	300	391	310	70	64	69	302	346	243	75	69	63
10 nM + 10 nM	C	515	656	627	70	68	65	362	441	522	57	67	74
31,6 nM + 31,6 nM	D	786	916	862	59	88	76	593	421	638	54	72	82
1 nM + 1 nM + IT1t 10 µM) + GD301 (10 µM)	E	59	84	77	65	61	80	63	60	76	60	64	60
3,16 nM + 3,16 nM) + IT1t 10 µM) + GD301 (10 µM)	F	78	65	88	72	68	79	79	74	67	67	76	60
10 nM + 10 nM) + IT1t 10 µM) + GD301 (10 µM)	G	87	77	72	66	74	72	79	85	73	78	66	69
31,6 nM + 31,6 nM) + IT1t 10 µM) + GD301 (10 µM)	H	129	121	117	69	75	61	121	130	123	72	72	66
		2. Raw Data (337/665 A)
		1	2	3	4	5	6	7	8	9	10	11	12
1 nM + 1 nM	A	218	232	204	175	180	154	506	704	551	177	195	171
3,16 nM + 3,16 nM	B	298	355	309	170	170	180	2745	2949	2105	167	182	176
10 nM + 10 nM	C	429	536	537	182	191	166	5843	5684	7960	193	164	172
31,6 nM + 31,6 nM	D	623	689	590	187	166	171	10225	7940	12629	158	168	161
1 nM + 1 nM + IT1t 10 µM) + GD301 (10 µM)	E	167	198	195	196	169	161	183	164	183	179	187	176
3,16 nM + 3,16 nM) + IT1t 10 µM) + GD301 (10 µM)	F	179	200	188	192	155	173	160	187	182	154	185	190
10 nM + 10 nM) + IT1t 10 µM) + GD301 (10 µM)	G	175	162	181	185	193	176	218	185	184	187	189	168
31,6 nM + 31,6 nM) + IT1t 10 µM) + GD301 (10 µM)	H	201	213	210	165	164	162	275	240	276	179	149	167

## Sheet: Figure S13
Fluoresceine							Membright 488
Exp 1							Exp 1	TR-FRET
							Fluor théorique
0	2135	2202	2129	2148			10	7248	6862	5944	8771
1.01e-09	2225	1953	2013	2611			4.65	7909	8553	10611	8614
3.18e-09	3438	2885	3167	2631			2.16	8849	7217	6858	6311
1e-08	2541	2255	2309	2094			1	5024	5928	6069	8906
3.17e-08	2723	2934	2478	2618			0.465	4414	4082	5779	6213
1e-07	3914	3724	2888	2690			0.216	3109	3744	3792	2860
3.17e-07	4617	4976	4151	3495			0.1	2782	2043	2491	2504
1e-06	7576	7479	9426	7971			0.0465	1801	1479	1897	1800
3.17e-06	19796	18483	13523	18349			0.0216	1590	1492	1511	1350
1e-05	31185	41540	30605	35548			0.01	1289	1253	1034	1207
3.16e-05	36555	35795	36261	37223			0.00465	1325	1321	1372	1370
0.0001	43012	41359	54391	43943			0	1343	1224	1449	1235
Exp 2							Exp 1	TR-FRET
							Fluor théorique
0	1160	1141	1022	1080			10	4850	5513	4118	4484
1.01e-09	976	1033	1016	977			4.65	4380	5151	5251	4190
3.18e-09	1035	1002	1012	956			2.16	4632	5354	6087	3654
1e-08	1323	1208	1143	1129			1	3143	3494	4064	3717
3.17e-08	1163	1361	1130	1125			0.465	2347	2911	2669	2288
1e-07	1090	1162	1158	1144			0.216	1987	2346	1850	2145
3.17e-07	1806	1722	1662	1528			0.1	1606	1626	1782	1748
1e-06	2207	2307	2113	2586			0.0465	1794	1836	1613	1649
3.17e-06	4623	4254	4455	5086			0.0216	1559	1657	1739	1699
1e-05	10440	10765	8357	8060			0.01	1499	1450	1506	1743
3.16e-05	15494	10075	13038	12710			0.00465	1783	1488	1495	1408
0.0001	16826	16409	15876	16179			0	1363	1447	1485	1660
Exp 3							Exp 3	TR-FRET
							Fluor théorique
0	1401	1271	1279	1189			10	13907	11950	11079	11251
1.01e-09	1259	1162	1123	1092			4.65	11261	13152	14514	14310
3.18e-09	1094	1098	1063	1074			2.16	12671	10650	8861	7977
1e-08	1501	1549	1263	1257			1	12522	11535	8145	9919
3.17e-08	1201	1262	1232	1370			0.465	7506	7406	6652	7317
1e-07	1322	1346	1268	1331			0.216	5037	4691	5123	4468
3.17e-07	2766	2018	1760	1920			0.1	3139	3311	3460	3473
1e-06	2856	2994	2953	2993			0.0465	2839	3683	2909	3259
3.17e-06	5880	5188	5335	4862			0.0216	2879	3299	3629	3341
1e-05	13735	12384	10193	11398			0.01	2948	2724	2382	2677
3.16e-05	14231	13810	13162	13388			0.00465	2599	2542	2945	2578
0.0001	16531	16333	17353	15122			0	2900	2963	3153	3423

## Sheet: Figure S14 
Figure S14-C
620 nm	VUN400-K			DN1-d2 (mGluR2)			VUN400-K + DN1-d2			VUN400-K + DN1-d2 + IT1t			VUN400-d2			VUN400-K + VUN400-d2			VUN400-K + VUN400-d2 + IT1t
Exp 1	2305	1940	2894	82	57	104	2044	1875	2138	825	1636	1432	138	121	124	1217	1478	1516	744	570	799
Exp 2	1260	1456	1483	65	76	57	1320	1722	1160	630	1008	950	133	28	88	890	1078	1216	644	567	736
Exp 3	2548	2487	2092	102	64	55	1443	1755	1909	1660	1820	1520	105	73	47	2590	2260	3093	1001	2229	1732
Exp4	2611	2487	2417	63	54	64	3392	3329	3113	2349	2207	1589	127	78	27	1786	2984	1898	2536	3089	2448
680 nm	VUN400-K			DN1-d2 (mGluR2)			VUN400-K + DN1-d2			VUN400-K + DN1-d2 + IT1t			VUN400-d2			VUN400-K + VUN400-d2			VUN400-K + VUN400-d2 + IT1t
Exp 1	-69	-2	24	2356	3104	2241	2040	2348	2332	2291	2407	2384	820	1067	1122	736	745	721	606	650	570
Exp 2	-11	-9	-2	3486	3798	3473	4078	3557	3813	3379	3353	3536	441	611	660	606	476	454	344	334	315
Exp 3	-55	39	27	4229	4310	5097	4743	4784	5038	4219	4081	4587	873	851	990	1010	880	864	962	1172	614
Exp4	-453	-472	267	3225	2624	2398	2706	2527	3097	2805	2851	1999	712	609	600	388	696	349	268	511	406
TR-FRET
Exp 1	VUN400-K			DN1-d2 (mGluR2)			VUN400-K + DN1-d2			VUN400-K + DN1-d2 + IT1t			VUN400-d2			VUN400-K + VUN400-d2			VUN400-K + VUN400-d2 + IT1t
Exp 2	167	151	178	29	43	30	530	429	517	134	160	103	21	74	65	1065	809	1019	220	80	151
Exp 3	123	98	127	51	50	48	326	406	298	167	117	300	40	52	58	289	402	295	112	55	79
Exp4	219	193	140	51	27	16	128	168	204	125	156	123	75	40	30	427	414	478	263	366	368
	167	136	190	20	41	35	282	263	238	169	202	102	71	30	48	519	593	502	326	332	370
